# Supplementary material for: COVID-19 Pandemic Response in a Migrant Farmworker Community: Excess Mortality, Testing Access and Contact Tracing in Immokalee, Florida
Source: Ann Glob Health. 2022 Sep 7;88(1):77. doi: 10.5334/aogh.3859 (PMC9461680; doi:10.5334/aogh.3859)
Supplement: Dataset. — Questionnaire and dataset on dataverse. [file agh-88-1-3859-s1.zip]

Archive with 2 entries (2 files):
- s1-agh-3859_limaye/3859-15400-1-SP.csv
- s1-agh-3859_limaye/3859-15401-1-SP.csv
