# Supplementary material for: COVID-19 Pandemic Response in a Migrant Farmworker Community: Excess Mortality, Testing Access and Contact Tracing in Immokalee, Florida
Source: Ann Glob Health. 2022 Sep 7;88(1):77. doi: 10.5334/aogh.3859 (PMC9461680; doi:10.5334/aogh.3859)
Supplement: Dataset. — Questionnaire and dataset on dataverse. [file agh-88-1-3859-s1.zip › s1-agh-3859_limaye/3859-15400-1-SP.csv]

participant_id	q_lang	a1	a2	a3	d1	d1_other	d2	d3___1	d3___2	d3___3	d3___4	d3___5	d3___6	d3___7	d3___8	d3___9	d3_other	d4	d4_other	d5	d6	d7	d8	d9	d10	s1	s1_other	s2	s3	s4	s5	s6	c1___1	c1___2	c1___3	c1___4	c1___5	c1___6	c1___7	c1___8	c1___9	c1___10	c1___11	c1_other	c2	c2_other	c3	c4___1	c4___2
1	english	1	1	1	2		2	1	0	0	0	0	0	0	0	0		1		1	1	1	0	1	0	2		8	3	4	1	1	0	1	1	1	0	0	0	0	0	0	0		1		1	1	0
2	spanish	1	1	1	2		6	0	1	0	0	0	1	0	0	0		5	Chinese	2	5	1	0	0	0	2		4	2	2	3	3	0	0	0	0	1	1	0	1	0	0	0		5		1	1	0
6	english	1	1	1	1		4	1	0	1	0	0	0	0	0	0		1		5	14	1	1	1	1	3		4	2	3	2	2	1	1	1	1	1	1	1	1	1	1	0		2		1	0	0
7	english	1	1	1	1		4	0	0	1	0	0	0	0	0	0		1		5	14	1	1	1	1	3		2	2	2	2	2	0	1	1	1	1	0	1	1	1	1	0		3		2	0	0
8	haitian creole	1	1	1	2		2	0	1	0	0	0	0	0	0	0		3		5	11	1	0	1	1	3		3	2	3	2	2	1	0	1	0	0	0	0	0	1	0	0		9		1	0	0
9	haitian creole	1	1	1	2		2	0	1	0	0	0	0	0	0	0		3		4	11	2				3		3	1	2	1	1	0	1	0	1	0	1	0	1	0	1	0		5		2	0	0
10	english	1	1	1	1		2	0	0	1	0	0	0	0	0	0		1		5	7	1	1		1	3		4	2	3	1	2	0	0	1	1	0	1	1	1	1	0	0		4		1	1	0
11	english	1	1	1	2		3	0	0	1	0	0	0	0	0	0		1		5	7	1	1	1	1	3		4	2	3	1	2	1	1	1	1	1	0	1	1	1	0	0		5		1	1	0
12	spanish	1	1	1	1		2	0	0	1	0	0	0	0	0	0		2		4	5	1	1	1	1	3		4	2	3	1	2	0	1	1	1	1	1	1	1	1	1	0		2		1	0	0
13	english	1	1	1	1		4	1	0	0	0	0	0	0	0	0		1		5	7	1	0	1	1	3		4	3	2	2	2	0	0	0	0	0	0	0	0	0	0	0				2	0	0
14	english	1	1	1	1		1	1	0	0	0	0	0	0	0	0		1		4	13	1	0	0	0	2		1	2	3	1	1	0	1	0	1	0	1	1	1	0	1	0		2		2	0	0
15	spanish	1	1	1	1		3	0	0	1	0	0	0	0	0	0		2		5	6	1	0	1	0	2		3	2	2	1	1	1	1	1	1	1	1	1	1	1	1	0		6		1	1	0
55	english	1	1	1	2		3	0	0	1	0	0	0	0	0	0		1		4	4	1	0	0	1	3		6	2	2	1	2	1	1	1	0	0	0	0	0	1	1	0		2		1	0	0
56	haitian creole	1	1	1	1		3	0	1	0	0	0	0	0	0	0		3		4	7	2				3		6	2	3	1	2	0	1	1	1	1	1	1	1	0	0	0		6		1	1	0
57	spanish	1	1	1	1		3	1	0	1	0	0	0	0	0	0		1		4	7	1	0	1	1	2		7	2	3	1	1	0	1	1	1	1	1	1	1	1	0	0		5		1	0	0
58	english	1	1	1	2		3	0	0	1	0	0	0	0	0	0		1		5	4	1	0	1	1	3		7	2	3	2	2	0	0	1	0	1	0	0	0	0	1	0		3		1	0	0
59	haitian creole	1	1	1	1		3	0	1	0	0	0	0	0	0	0		3		3	2	1	0	1	0	3		5	2	3	1	2	0	0	0	0	0	0	0	0	0	0	1	Churches	11	Churches	1	0	1
60	english	1	1	1	1		3	0	1	0	0	0	0	0	0	0		1		4	10	0				3		5	2	2	1	1	1	1	1	1	0	1	1	1	1	1	0		4		2	0	0
61	english	1	1	1	1		1	0	0	0	0	0	0	0	0	1	Haitian	1		4	7	0				4	I don't know	5	2	3	1	1	0	0	1	1	0	0	0	0	0	0	0		4		2	0	0
62	english	1	1	1	1		3	0	0	1	0	0	0	0	0	0		1		5	10	1	0	1	0	3		3	2	2	1	2	1	1	1	1	1	1	1	1	1	1	0		6		1	0	0
63	english	1	1	1	1		4	0	0	1	0	0	0	0	0	0		1		4	15	1	0	1	0	3		2	2	3	1	2	0	1	0	1	0	0	0	0	0	0	0		2		1	0	0
64	english	1	1	1	2		1	0	0	1	0	0	0	0	0	0		2		4	11	1	0	1	1	4	Maybe	3	2	3	1	2	0	1	1	1	0	0	1	1	1	1	0		4		2	0	0
65	english	1	1	1	2		2	0	0	1	0	0	0	0	0	0		1		5	7	1	0	1	1	3		5	2	4	2	1	0	1	0	1	0	0	1	0	1	0	0		12	None	1	0	0
66	spanish	1	1	1	2		4	0	0	1	0	0	0	0	0	0		2		1	1	0				3		8	1	4	2	1	0	1	1	0	0	0	0	0	0	1	0		2		2	0	0
67	haitian creole	1	1	1	2		2	0	1	0	0	0	0	0	0	0		3		4	15	1	0	1	1	3		2	1	3	1	2	0	1	1	1	0	0	1	1	1	1	0		2		2	0	0
68	spanish	1	1	1	1		4	0	0	1	0	0	0	0	0	0		2		4	8	0				3		4	1	3	1	2	0	1	1	1	0	1	0	0	0	1	0		12	None	1	0	1
69	spanish	1	1	1	1		4	0	0	1	0	0	0	0	0	0		2		3	8	0				2		6	1	3	1	1	0	1	0	0	1	1	0	0	0	1	0		2		2	0	0
70	haitian creole	1	1	1	1		5	0	1	0	0	0	0	0	0	0		3		3	8	2				3		4	2	3	1	2	0	1	1	1	0	1	0	1	0	1	0		2		2	0	0
71	english	1	1	1	1		5	0	0	1	0	0	0	0	0	0		2		5	7	1	0	0	1	3		2	2	3	2	2	1	1	1	1	0	0	1	1	1	0	0		12	None	1	1	0
72	spanish	1	1	1	1		4	0	0	1	0	0	0	0	0	0		2		4	8	0				3		3	2	3	1	2	0	1	1	1	0	1	1	1	0	1	0		2		1	0	1
73	spanish	1	1	1	2		4	0	0	1	0	0	0	0	0	0		2		2	5	0				3		3	2	3	1	2	0	1	1	1	0	1	0	1	1	0	0		4		1	0	1
74	haitian creole	1	1	1	1		4	0	1	0	0	0	0	0	0	0		3		3	7	2				3		2	1	3	2	2	0	0	1	1	0	1	0	1	0	1	0		8		2	0	0
75	english	1	1	1	1		1	0	0	1	0	0	0	0	0	0		1		5	3	1	1	1	1	3		2	1.5	2	1	2	0	1	1	1	1	0	1	1	1	0	0		3		1	1	0
76	english	1	1	1	2		1	0	0	1	0	0	0	0	0	0		1		4	7	1	0	1	1	3		2	1.5	2	2	2	0	1	1	1	0	1	1	1	1	1	0		12	None	1	1	0
77	spanish	1	1	1	2		2	0	0	1	0	0	0	0	0	0		2		4	1	1	1	1	1	2		3	2	2	1	2	0	1	1	1	0	0	1	1	1	0	0		2		2	0	0
78	spanish	1	1	1	2		5	0	0	1	0	0	0	0	0	0		2		2	12	1	0	1	0	3		3	2	4	1	2	0	1	1	1	1	1	0	1	1	1	0		4		2	0	0
79	spanish	1	1	1	2		3	0	0	1	0	0	0	0	0	0		2		2	1	1	0	1	0	2		3	1	3	1	2	0	1	1	1	1	0	0	0	0	0	0		2		2	0	0
80	spanish	1	1	1	1		3	0	0	1	0	0	0	0	0	0		2		3	8	0				2		6	2	3	1	2	0	1	1	1	0	0	1	1	0	1	0		10		1	1	0
81	haitian creole	1	1	1	2		4	0	1	0	0	0	0	0	0	0		3		4	2	1	0	1	0	3		2	2	2	1	1	1	1	1	1	1	1	1	1	1	1	0		6		2	0	0
82	spanish	1	1	1	2		2	0	0	1	0	0	0	0	0	0		2		5	1	1	0	1	0	2		4	2	3	3	1	0	1	1	1	0	0	1	1	1	1	0		2		2	0	0
83	spanish	1	1	1	1		2	0	0	1	0	0	0	0	0	0		2		4	8	0				3		6	2	2	1	2	0	1	1	1	0	1	0	0	0	0	0		2		2	0	0
84	haitian creole	1	1	1	1		4	0	1	0	0	0	0	0	0	0		3		4	2	2				2		4	2	2	1	2	0	1	1	1	0	1	0	0	0	0	0		2		1	0	1
85	haitian creole	1	1	1	2		4	0	1	0	0	0	0	0	0	0		1		4	7	2				3		3	2	2	1	2	1	1	1	1	1	0	0	0	1	1	0		3		1	0	0
86	spanish	1	1	1	1		3	0	0	1	0	0	0	0	0	0		2		2	1	1	1	1	0	3		5	2	3	2	2	0	1	1	1	1	1	1	1	1	1	0		6		2	0	0
87	spanish	1	1	1	1		3	0	0	1	0	0	0	0	0	0		2		4	8	0				3		5	2	3	1	2	1	1	1	1	1	1	1	1	0	1	0		6		1	0	1
88	spanish	1	1	1	2		3	0	0	1	0	0	0	0	0	0		2		2	12	1	0	1	0	3		5	2	3	1	2	0	1	1	1	0	1	1	1	1	1	0		6		1	0	1
89	spanish	1	1	1	2		3	0	0	1	0	0	0	0	0	0		2		2	1	1	0	0	1	3		5	2	3	2	2	0	1	1	1	1	1	1	1	1	1	0		6		2	0	0
90	english	1	1	1	1		3	0	1	0	0	0	0	0	0	0		1		5	7	0				3		4	2	3	2	2	0	1	1	1	1	1	1	1	1	0	0		6		2	0	0
91	haitian creole	1	1	1	2		3	0	1	0	0	0	0	0	0	0		3		4	7	1	0	1	1	3		4	2	3	2	1	1	1	1	1	0	1	1	1	1	1	0		1		2	0	0
92	spanish	1	1	1	1		3	0	0	1	0	0	0	0	0	0		2		4	8	0				2		5	2	2	1	2	0	1	1	1	1	1	1	1	1	0	0		6		2	0	0
93	english	1	1	1	1		3	0	0	1	0	0	0	0	0	0		1		5	10	1	0	1	1	3		2	2	2	2	2	0	1	1	1	1	0	1	1	1	1	0		9		1	0	0
94	english	1	1	1	1			0	0	1	0	0	0	0	0	0		1		4	7	0				3					1	2	0	1	0	0	0	0	0	1	0	1	0		8		2	0	0
95	haitian creole	1	1	1	1		4	0	1	0	0	0	0	0	0	0		3		4	1	1	0	1	0	2		3	2	2	1	3	1	1	1	1	1	0	1	1	1	1	0		1		2	0	0
96	haitian creole	1	1	1	1		4	0	1	0	0	0	0	0	0	0		3		4	1	1	0	1	0	1		3	2	3	2	1	0	1	1	1	0	0	1	1	1	0	0		4		2	0	0
97	english	1	1	1	2		1	0	0	1	0	0	0	0	0	0		1		4	5	1	0	1	1	3		5	1	4	2	2	0	0	1	1	0	0	1	1	1	1	0		10		1	0	0
98	spanish	1	1	1	1		4	0	0	1	0	0	0	0	0	0		2		2	8	0				3		5	1	3	1	2	0	0	0	1	0	1	0	1	0	0	0		6		1	1	0
99	english	1	1	1	1		3	0	0	1	0	0	0	0	0	0		1		5	7	1	1	1	1	3		5	1	2	2	2	0	1	1	1	1	1	1	1	1	0	0		6		2	0	0
100	english	1	1	1	1		4	0	0	1	0	0	0	0	0	0		1		4	15	1	0	0	1	3		2	2	3	1	2	0	1	1	1	1	0	1	1	1	1	0		2		1	0	0
101	english	1	1	1	1		4	1	0	0	0	0	0	0	0	0		1		4	8	0				3		2	1	1	2	2	0	1	0	0	0	1	0	1	0	0	0		8		2	0	0
102	spanish	1	1	1	1		2	1	0	0	0	0	0	0	0	0		2		2	1	1	0	1	0	3		4	1	4	1	2	1	1	1	1	0	1	1	1	1	1	0		6		1	0	0
103	spanish	1	1	1	1		2	0	0	1	0	0	0	0	0	0		2		4	8	0				3		4	1	3	1	2	1	0	1	1	0	1	0	0	0	0	0		4		2	0	0
104	spanish	1	1	1	2		3	0	0	1	0	0	0	0	0	0		4		1	4	1	0	1	1	3		6	1	5	1	2	1	0	1	1	1	0	1	1	1	1	0		3		1	0	0
105	spanish	1	1	1	1		2	0	0	1	0	0	0	0	0	0		2		1	1	1	0	1	0	3		3	1	2	2	2	1	1	1	1	0	1	0	1	0	0	0		12	None	1	1	0
106	spanish	1	1	1	2		2	0	0	1	0	0	0	0	0	0		4		3	1	1	0	1	1	3		4	1	3	3	2	0	1	1	1	1	1	1	1	1	1	0		10		2	0	0
107	spanish	1	1	1	1		2	0	0	1	0	0	0	0	0	0		2		2	1	1	0	1	1	3		5			1	1	0	1	1	0	1	1	1	1	1	1	0		6		2	0	0
108	haitian creole	1	1	1	2		3	0	1	0	0	0	0	0	0	0		3		4	7	1	0	1	0	3		2	1	2	3	2	1	1	1	1	1	1	1	1	1	1	0		2		2	0	0
109	haitian creole	1	1	1	2		5	0	1	0	0	0	0	0	0	0		3		2	9	2				2		2	1	2	2	2	0	1	0	0	0	1	1	0	0	0	0		6		1	0	0
110	haitian creole	1	1	1	1		4	0	1	0	0	0	0	0	0	0		3		1	9	2				2		1	1	3	1	2	0	1	0	0	1	1	1	0	0	0	0		2		1	0	0
111	haitian creole	1	1	1	1		5	0	1	0	0	0	0	0	0	0		3		1	9	2				3		1	1	2	2	2	0	1	0	1	1	1	1	1	0	1	0		2		1	0	1
112	haitian creole	1	1	1	1		4	0	1	0	0	0	0	0	0	0		3		3	2	1	0	0	0	3		3	1	2	1	1	0	0	0	0	1	0	0	0	0	0	0		5		1	0	1
113	haitian creole	1	1	1	1		2	0	1	0	0	0	0	0	0	0		3		4	8	1	0	1	0	3		3	1	2	2	2	0	1	1	1	1	1	1	1	1	0	0		11	Doesn't know	1	0	1
115	spanish	1	1	1	1		3	0	0	1	0	0	0	0	0	0		2		2	1	1	0	1	1	3		3	1	3	1	2	0	1	1	1	1	1	0	1	1	1	0		10		1	0	0
116	spanish	1	1	1	2		5	0	0	1	0	0	0	0	0	0		5	Poptio	1	1	0				3		3	1	1	2	2	0	0	0	0	0	0	0	0	0	0	0		12	None	2	0	0
117	haitian creole	1	1	1	1		3	0	1	0	0	0	0	0	0	0		3		4	1	1	0	1	0	3		1	1	1	1	1	0	1	1	1	1	1	1	0	0	1	0		10		1	0	0
118	haitian creole	1	1	1	1		5	0	1	0	0	0	0	0	0	0		3		3	2	1	0	1	0	2		1	1	1	1	1	0	0	1	1	1	1	1	1	1	1	0		12	None of them	1	0	0
119	haitian creole	1	1	1	1		5	0	1	0	0	0	0	0	0	0		3			1	1	0	1	0	3		1	1	1	2	2	0	0	0	0	1	1	0	1	0	0	0		8		2	0	0
120	haitian creole	1	1	1	1		3	0	1	0	0	0	0	0	0	0		3		4	1	1	0	1	0	2		2	1	1	1	1	0	1	1	1	1	0	1	1	1	0	0		2		2	0	0
121	spanish	1	1	1			2	0	0	1	0	0	0	0	0	0		4		1	1	1	0	1	0	3		5	1	2	1	1	0	1	1	0	0	1	0	1	0	0	0		2		1	0	1
122	spanish	1	1	1	1		2	0	0	1	0	0	0	0	0	0		2		4	1	1	0	1	1	3		5	1	1	1	2	0	1	1	0	1	0	0	0	1	1	0		3		1	0	1
123	english	1	1	1	2		1	0	0	1	0	0	0	0	0	0		1		4	6	1	0	1	1	3		4	2	4	2	2	0	0	1	1	0	1	0	1	1	0	0		8		1	0	1
124	spanish	1	1	1	1			0	0	1	0	0	0	0	0	0		2		3	1	1	0	0	1	3		5	1	3	1	2	0	1	1	1	0	1	1	0	0	1	0		2		2	0	0
125	spanish	1	1	1	2		5	0	0	1	0	0	0	0	0	0		2		2	1	1	0	1	1	3		5	1	3	1	3	0	1	1	1	1	1	1	1	1	0	0		6		2	0	0
126	spanish	1	1	1	2		2	0	0	1	0	0	0	0	0	0		2		4	1	1	0	1	1	3		4	2	2	1	2	0	1	1	1	0	1	0	0	0	1	0		6		2	0	0
127	spanish	1	1	1	2		2	0	0	1	0	0	0	0	0	0		2		4	1	1	0	1	1	3		5	2	2	1	2	0	1	1	1	0	0	0	0	0	0	0		3		1	0	0
128	english	1	1	1	2		4	0	0	1	0	0	0	0	0	0		1		4	4	1	0	1	1	2		2		4	1	2	0	1	0	1	0	1	0	1	0	1	0		2		1	0	0
129	spanish	1	1	1	1		1	0	0	1	0	0	0	0	0	0		2		1	1	1	0	0		3		4	2	2	1	2	0	1	1	1	0	1	1	0	0	0	0		2		1	1	0
130	english	1	1	1	2		4	0	1	0	0	0	0	0	0	0		1		4	4	1	0	0	0	2		1	2	3	1	2	0	1	1	0	0	0	0	0	0	0	0		2		2	0	0
131	english	1	1	1	2		3	0	0	1	0	0	0	0	0	0		1		4	11	1	0	1	1	3		5	2	3	3	2	0	1	1	1	1	1	1	1	1	1	0		6		1	0	0
132	english	1	1	1	1		3	1	0	0	0	0	0	0	0	0		1		4	10	1	0	1	1	3		4	1	3	1	2	1	1	1	1	1	1	1	1	1	1	0		6		1	0	1
133	spanish	1	1	1	1		5	0	0	1	0	0	0	0	0	0		2		3	8	0				3		4	1	3	2	2	0	1	0	0	1	0	1	1	0	0	0		12	None	2	0	0
134	english	1	1	1	1		4	0	0	1	0	0	0	0	0	0		1		5	7	1	1	1	1	2		3	2	3	1	2	1	1	1	1	0	0	1	1	1	1	0		8		1	0	1
135	spanish	1	1	1	1		4	0	0	1	0	0	0	0	0	0		2		3	8	0				3		4	1	4	1	1	0	1	1	0	0	0	0	1	0	1	0		10		2	0	0
136	spanish	1	1	1	2		4	0	0	1	0	0	0	0	0	0		2		2	8	0				3		3	1	3	1	2	0	1	1	1	1	1	1	1	0	0	0		6		1	0	0
137	spanish	1	1	1	1		4	0	0	1	0	0	0	0	0	0		2		2	1	1		1	0	2		4	2	3	1	1	0	1	1	1	0	0	1	1	1	0	0		4		1	0	0
138	spanish	1	1	1	1		1	0	0	1	0	0	0	0	0	0		1		5	7	1	1	1	1	3		8	1	3	1	2	1	1	1	1	1	1	1	1	1	1	0		10		1	1	0
139	spanish	1	1	1	1		3	0	0	1	0	0	0	0	0	0		2		2	1	1	0	1	1	3		6	2	3	1	2	1	1	1	0	0	1	1	1	1	1	0		6		2	0	0
140	spanish	1	1	1	1		4	0	0	1	0	0	0	0	0	0		2		4	12	1	0	0	1	3		6	2	3	1	2	0	1	1	1	1	1	1	1	1	1	0		2		1	0	0
141	spanish	1	1	1	1		2	0	0	1	0	0	0	0	0	0		2		3	1	0				3		5	2	3	3	2	0	1	1	1	1	1	1	1	1	1	0		6		1	0	1
142	spanish	1	1	1	1		3	0	0	1	0	0	0	0	0	0		2		3	8	0				3		5	2	4	1	2	1	1	1	1	0	1	1	1	1	1	0		12	None	2	0	0
143	english	1	1	1	1		2	0	0	1	0	0	0	0	0	0		1		4	7	1	1	1	1	2		2	2	2	1	2	0	1	1	1	0	0	0	0	1	1	0		3		1	0	0
144	spanish	1	1	1	2		4	0	0	1	0	0	0	0	0	0		2		2	1	1	0	0	0	2		4	2	3	1	2	0	1	1	1	0	1	1	1	1	1	0		12	None	2	0	0
145	haitian creole	1	1	1	1		4	0	1	0	0	0	0	0	0	0		3		1	7	1	0	1	0	2		3	1	3	2	2	0	1	0	1	0	1	1	1	0	0	0		6		2	0	0
146	spanish	1	1	1	1		3	0	0	1	0	0	0	0	0	0		2		3	6	0				2		7	1	4	1	2	1	1	1	1	1	1	1	1	1	1	0		6		2	0	0
147	english	1	1	1	2		3	0	0	1	0	0	0	0	0	0		1		4	3	1	0	1	1	3		10	1	4	1	2	0	1	1	0	0	1	1	1	1	1	0		12	Neither	1	0	1
148	english	1	1	1	1		3	0	0	1	0	0	0	0	0	0		1		5	14	1	1	1	1	2		4	1	4	2	2	0	0	0	1	0	0	0	0	1	0	0		9		1	0	0
149	spanish	1	1	1	1		5	0	0	1	0	0	0	0	0	0		2		1	8	0				3		2	1	2	3	2	0	1	1	0	0	0	0	0	0	0	0		2		2	0	0
150	spanish	1	1	1	2		3	0	0	1	0	0	0	0	0	0		2		2	1	1	0	0	1	3		3	1	3	1	1	0	1	1	1	1	1	1	1	1	1	0		11	All	2	0	0
151	haitian creole	1	1	1	1		3	0	1	0	0	0	0	0	0	0		3		4	2	1	1	0	0	2		3	1	4	1	1	0	1	1	1	0	1	1	1	1	1	0		2		2	0	0
152	spanish	1	1	1	1		4	0	0	1	0	0	0	0	0	0		2		3	1	1	0	1	1	3		2	1	4	2	2	0	1	1	1	1	1	1	1	1	1	0		10		1	0	0
153	haitian creole	1	1	1	1		5	0	1	0	0	0	0	0	0	0		3		4	2	1	0	1	0	2		3	1	3	2	1	0	1	1	1	1	1	1	1	1	1	0		6		2	0	0
154	spanish	1	1	1	1		4	0	0	1	0	0	0	0	0	0		2		1	8	0				3		6	2	3	1	2	0	0	1	1	1	1	0	1	0	1	0		8		1	1	0
155	haitian creole	1	1	1	2		4	0	1	0	0	0	0	0	0	0		3		4	2	1	0	1	0	2		2	1	2	1	2	0	1	1	1	1	1	1	1	1	1	0		10		2	0	0
156	english	1	1	1	2		4	0	0	1	0	0	0	0	0	0		2		4	15	1	0	1	1	3		3	2	3	1	2	0	1	1	1	0	1	1	1	1	1	0		6		2	0	0
157	haitian creole	1	1	1	2		4	0	1	0	0	0	0	0	0	0		3		3	7	1	0	1	0	2		3	2	3	1	2	0	1	1	1	0	1	1	1	1	1	0		6		2	0	0
158	english	1	1	1	1		2	0	0	1	0	0	0	0	0	0		1		5	7	1	0	0	0	3		4	2	3	3	2	0	1	1	1	0	1	1	1	1	1	0		4		1	0	0
159	spanish	1	1	1	2		2	0	0	1	0	0	0	0	0	0		2		4	15	1	0	0	1	3		4	2	3	2	2	0	1	1	1	1	0	1	1	1	1	0		2		1	1	0
160	spanish	1	1	1	1		4	0	0	1	0	0	0	0	0	0		2		4	7	1	0	0	1	3		3	2	3	2	2	0	1	1	1	0	0	1	1	1	1	0		10		2	0	0
161	spanish	1	1	1	2		4	0	0	1	0	0	0	0	0	0		2		2	1	1	0	1	1	3		3	2	3	1	2	0	1	0	0	0	0	1	1	1	1	0		2		2	0	0
162	spanish	1	1	1	2		2	0	0	1	0	0	0	0	0	0		2		4	5	1	0	1	1	3		4	2	3	1	2	0	1	0	1	0	0	0	1	1	1	0		10		1	0	1
163	spanish	1	1	1	1		3	0	0	1	0	0	0	0	0	0		2		4	7	1	0	1	0	3		6	2	3	1	1	0	0	1	1	0	0	1	1	0	0	0		8		1	1	0
164	spanish	1	1	1	2		4	0	0	1	0	0	0	0	0	0		2		4	4	1	0	0	1	2		7	2	3	1	2	0	1	0	0	0	0	1	1	1	0	0		9		1	1	0
165	english	1	1	1	1		2	0	0	1	0	0	0	0	0	0		1		4	7	1	1	1	1	3		6	1	3	1	2	0	1	1	1	0	1	0	1	1	1	0		3		2	0	0
166	spanish	1	1	1	1		5	0	0	1	0	0	0	0	0	0		2		1	6	1	0	1	1	3		4	1	4	1	2	1	1	1	0	0	0	1	1	1	1	0		12	None	2	0	0
167	haitian creole	1	1	1	1		5	0	1	0	0	0	0	0	0	0		3		1	9	2				3		4	1	3	1	1	0	1	1	0	1	0	1	1	0	1	0		12	None	1	0	1
168	english	1	1	1	2		2	0	0	1	0	0	0	0	0	0		1		4	5	1	0	1	1	3		4	2	3	1	2	0	1	1	1	0	0	1	1	1	1	0		8		1	0	0
169	spanish	1	1	1	2		2	0	0	1	0	0	0	0	0	0		2		4	1	1	0	1	1	3		4	2	3	1	2	0	0	1	1	0	0	1	1	1	0	0		3		2	0	0
170	spanish	1	1	1	2		3	0	0	1	0	0	0	0	0	0		2		2	1	1	0	1	1	3		4	2	3	1	2	0	0	1	1	0	0	0	1	0	0	0		3		2	0	0
171	spanish	1	1	1	2		2	0	0	1	0	0	0	0	0	0		2		4	3	1	0	1	1	3		4	2	3	1	2	0	0	1	1	0	0	1	1	1	0	0		4		2	0	0
172	spanish	1	1	1	2		4	0	0	1	0	0	0	0	0	0		2		2	7	1	0	1	1	3		4	2	3	1	2	1	1	1	1	0	1	1	1	1	1	0		2		1	0	0
173	spanish	1	1	1	2		4	0	0	1	0	0	0	0	0	0		2		4	1	1	0	1	0	3		9	3	5	1	2	1	1	1	1	1	1	1	1	1	1	0		6		2	0	0
174	english	1	1	1	1		5	0	1	0	0	0	0	0	0	0		1		4	8	0				3		1	1	2	3	1	0	1	0	0	1	1	0	1	0	1	0		2		1	0	0
175	english	1	1	1	1		2	0	0	1	0	0	0	0	0	0		2		4	7	1	0	1	1	3		4	1	2	1	2	0	1	1	1	1	1	1	1	1	1	0		6		1	0	0
176	haitian creole	1	1	1	1		5	0	1	0	0	0	0	0	0	0		3		1	9	2				1		1	1	1	1	2	0	1	0	0	0	1	1	1	0	1	0		11	Trust all	2	0	0
177	english	1	1	1	1		4	0	1	0	0	0	0	0	0	0		1		4	7	1	1		0	3		2	1	2	1	1	0	1	1	1	1	1	1	1	0	0	0		2		2	0	0
178	english	1	1	1	1		2	0	0	1	0	0	0	0	0	0		1		5	10	1	0	1	1	3		4	2	3	2	2	1	1	1	1	1	1	1	1	1	1	0		12	None	1	0	0
179	english	1	1	1	1		4	0	1	0	0	0	0	0	0	0		1		5	14	1	1	1	1	3		1	2	2	1	2	1	1	1	0	0	0	1	1	1	1	0		10		2	0	0
180	english	1	1	1	2		2	0	0	1	0	0	0	0	0	0		1		4	5	1	0	1	1	3		5	1	1	2	2	1	1	1	1	1	1	1	1	1	1	0		1		1	0	0
181	english	1	1	1	2		2	1	0	1	0	0	0	0	0	0		1		4	7	1	1	1	1	3		3	2	3	1	2	0	0	1	0	1	0	1	0	1	1	0		12	None	1	1	0
182	english	1	1	1	1		1	0	0	0	0	0	0	0	1	0		1		4	7	0				3		6	2	4	3	2	0	0	0	1	0	1	1	1	1	0	0		6		1	1	0
183	haitian creole	1	1	1	2		4	0	1	0	0	0	0	0	0	0		3		4	7	2				2		4	2	3	1	1	0	1	1	1	0	1	1	1	0	1	0		10		2	0	0
184	spanish	1	1	1	2		1	0	0	1	0	0	0	0	0	0		2		5	4	1	0	1	1	3		4	2	3	1	2	0	1	1	1	0	0	1	1	1	0	0		4		1	1	0
185	spanish	1	1	1	2		2	0	0	1	0	0	0	0	0	0		2		4	1	1	0	1	1	3		3	3	6	1	2	0	1	1	1	1	1	1	1	1	1	0		3		1	1	0
186	spanish	1	1	1	2		2	0	0	1	0	0	0	0	0	0		2		4	1	1	0	1	1	3		3	1	1	1	2	0	0	1	1	0	0	1	1	1	1	0		10		1	0	0
187	spanish	1	1	1	2		1	0	0	0	1	0	0	0	0	0		2		4	4	1	0	1	1	3		3	2	3	1	2	1	1	1	1	0	1	1	1	1	1	0		10		1	0	0
188	english	1	1	1	2		4	0	0	1	0	0	0	0	0	0		2		4	7	0	0			3		3	1	3	1	2	0	1	0	0	0	1	0	0	0	0	0		12	None	1	0	1
189	english	1	1	1	2		4	0	0	1	0	0	0	0	0	0		1		4	15	1	0	1	1	3		3	1	3	1	2	0	1	1	1	0	1	1	1	1	1	0		2		1	0	1
190	haitian creole	1	1	1	1		4	0	1	0	0	0	0	0	0	0		3		1	2	1	0	1	0	2		4	1	2	3	1	0	1	0	1	0	1	0	1	1	1	0		12	None	1	0	1
191	haitian creole	1	1	1	1		4	0	1	0	0	0	0	0	0	0		3		1	1	1	0	1	0	2		1	1	1	1	1	0	1	1	0	1	1	0	1	1	0	0		5		2	0	0
192	spanish	1	1	1	2		3	1	0	0	0	0	0	0	0	0		2		3	1	1	0	1	1	3		4	2	4	2	2	0	1	1	1	1	1	1	1	1	1	0		10		1	0	1
193	spanish	1	1	1	2		2	0	0	1	0	0	0	0	0	0		2		3	1	1	0	1	1	3		19	2	5	1	2	0	0	1	1	0	0	0	1	1	0	0		8		1	0	0
194	english	1	1	1	2		4	0	0	0	0	0	0	0	0	1	American	2		4	7	1	0	0	1	3		2	2	3	2	2	0	0	0	0	0	0	0	0	0	0	0		12	None	1	0	0
195	english	1	1	1	1		4	0	0	1	0	0	0	0	0	0		2		3	8	0				3		2	1	3	1	2	0	1	1	1	0	0	1	1	0	1	0		2		2	0	0
196	english	1	1	1	1		3	0	0	0	0	0	0	0	1	0		1		5	10	1	0	1	1	3		5	1	3	1	2	1	1	1	1	1	1	1	1	1	1	0		9		1	0	0
197	spanish	1	1	1	2		2	0	0	1	0	0	0	0	0	0		2		1	6	1	0	1	0	3		3	1	1	1	2	0	1	1	1	0	0	0	1	1	0	0		4		2	0	0
198	spanish	1	1	1	1		1	0	0	1	0	0	0	0	0	0		2		2	15	1	0	0	1	3		3	1	2	2	1	0	1	1	1	0	0	0	0	1	1	0		12	None	2	0	0
199	english	1	1	1			4	0	0	0	0	0	0	0	0	1	American	1		4	5	1	0	1	1	3		1	1	2	2	2	0	1	1	1	0	0	0	0	0	1	0		12	None	2	0	0
200	spanish	1	1	1	1		2	0	0	1	0	0	0	0	0	0		2		3	7	1	0	1	1	2		5	1	2	1	1	0	1	1	1	0	1	1	1	1	0	0		2		1	1	0
201	english	1	1	1	2		3	0	0	1	0	0	0	0	0	0		1		4	5	1	0	1	1	3		6	1	3	1	2	0	1	1	0	0	0	0	0	0	1	0		12	None	1	1	0
202	spanish	1	1	1	1		4	0	0	1	0	0	0	0	0	0		2		3	1	1	0	0	1	3		5	2	3	2	2	0	1	0	0	0	0	0	1	0	1	0		10		1	0	0
203	spanish	1	1	1	2		4	0	0	1	0	0	0	0	0	0		2		3	11	1	0	0	0	3		5	2	3	2	2	0	1	0	0	0	0	0	1	1	1	0		9		2	0	0
204	english	1	1	1	2		2	0	0	1	0	0	0	0	0	0		1		4	5	1	0	1	1			5	1	1	1	2	0	1	1	1	1	1	1	1	1	1	0		11	Self	1	0	0
205	spanish	1	1	1	1		6	0	0	1	0	0	0	0	0	0		2		2	9	0				3		2	1	3	2	2	0	1	0	0	0	1	0	0	0	0	0		6		2	0	0
206	english	1	1	1	2		5	0	0	1	0	0	0	0	0	0		1		4	4	1	0	1	1	3		2	2	3	1	2	0	1	0	0	0	0	0	0	0	0	0		2		1	1	0
207	english	1	1	1	1		2	0	0	1	0	0	0	0	0	0		1		4	8	0				3		4	2	3	2	2	0	1	1	1	1	1	1	1	0	1	0		6		1	1	0
208	spanish	1	1	1	2		2	0	0	1	0	0	0	0	0	0		2		4	4	1	0	1	1	2		5	2	3	1	1	0	1	1	1	1	1	1	1	1	1	0		6		1	0	0
209	english	1	1	1	1		1	0	0	1	0	0	0	0	0	0		1		4	8	0				3		5	1	3	1	2	0	1	1	1	1	1	1	1	0	1	0		10		1	0	0
210	haitian creole	1	1	1	1		4	0	1	0	0	0	0	0	0	0		3		4	2	1	0	0	0	2		3	1	3	3	1	0	1	0	0	0	1	1	1	1	0	0		2		2	0	0
211	english	1	1	1	2		1	0	0	1	0	0	0	0	0	0		1		5	7	0				3		4	1	3	1	2	0	1	1	1	0	1	0	0	0	1	0		2		1	0	0
212	english	1	1	1	1		3	0	0	1	0	0	0	0	0	0		1		5	10	1	0	1	1	3		5	2	3	2	2	1	1	1	1	1	1	1	1	1	1	0		6		2	0	0
213	english	1	1	1	2		4	0	0	1	0	0	0	0	0	0		1		4	15	1	0	1	1	3		4	1	3	2	2	0	1	0	0	0	0	0	0	1	1	0		2		1	1	0
214	spanish	1	1	1	1		4	0	0	1	0	0	0	0	0	0		2		3	4	1	0	0	1	3		1	1	3	2	2	0	1	0	0	0	0	1	1	1	1	0		2		1	0	0
215	english	1	1	1	2		2	0	0	1	0	0	0	0	0	0		1		4	5	1	0	1	1	3		7	2	4	2	2	0	1	1	1	0	1	1	1	1	1	0		11	All the same	1	0	0
216	spanish	1	1	1	2		4	0	0	1	0	0	0	0	0	0		2		2	1	1	0	0	1	2		10	1	2	1	2	0	1	0	0	0	0	0	0	0	1	0		10		1	0	1
217	english	1	1	1	2		4	0	0	1	0	0	0	0	0	0		1		4	7	1	0	1	1	3		3	1	3	2	2	1	1	1	1	1	0	0	0	1	1	0		2		2	0	0
218	english	1	1	1	1		3	1	0	0	0	0	0	0	0	0		1		4	7	1	0	1	1	3		4	1	2	2	2	0	1	1	1	1	1	1	1	1	1	0		5		1	0	0
219	spanish	1	1	1	1		2	0	0	1	0	0	0	0	0	0		2		2	8	0				2		6	1	3	1	2	0	1	1	1	1	1	0	1	0	1	0		6		1	0	0
220	spanish	1	1	1	2		2	0	0	1	0	0	0	0	0	0		2		4	5	1	0	1	1	3		4	1	3	2	2	0	0	1	0	0	0	0	0	0	1	0		10		1	1	0
221	spanish	1	1	1	2		3	0	0	1	0	0	0	0	0	0		2		4	1	1	0	1	1	2		3	1	3	1	2	0	0	1	1	1	0	0	1	1	0	0		4		2	0	0
222	spanish	1	1	1	1		4	0	0	1	0	0	0	0	0	0		2		4	6	1	0	1	0	3		6	1	3	2	1	0	0	1	1	0	1	0	0	0	0	0		12	None	1	0	1
223	spanish	1	1	1	1		4	0	0	1	0	0	0	0	0	0		2		1	7	1	0	0	1	2		2	1	2	2	1	0	1	1	1	1	0	1	1	1	1	0		2		1	0	1
224	spanish	1	1	1	1		3	0	0	1	0	0	0	0	0	0		2		4	1	1	0	1	1	2		3	1	2	1	2	1	1	1	0	1	1	1	1	1	1	0		11	All	1	0	1
225	spanish	1	1	1	2		2	0	0	1	0	0	0	0	0	0		2		3	1	1	0	1	1	2		6	1	3	3	2	0	1	1	0	1	1	0	1	1	1	0		10		1	0	1
226	spanish	1	1	1	2		4	0	0	1	0	0	0	0	0	0		2		3	1	1	0	1	1	3		3	1	3	2	1	1	1	1	1	1	1	1	1	1	0	0		8		1	0	1
227	spanish	1	1	1	2		4	0	0	1	0	0	0	0	0	0		2		2	1	1	0	0	1	2		10	1	2	1	2	0	1	0	0	0	0	0	0	0	1	0		10		1	0	1
228	english	1	1	1	2		4	0	0	1	0	0	0	0	0	0		1		4	7	1	0	1	1	3		3	1	3	2	2	1	1	1	1	1	0	0	0	1	1	0		2		2	0	0
229	english	1	1	1	1		3	0	1	0	0	0	0	0	0	0		3		4	8	0				2		3	1	2	2	2	1	0	1	1	0	1	1	1	0	1	0		12	None	2	0	0
230	english	1	1	1	1		1	0	1	0	0	0	0	0	0	0		1		4	8	0				3		7	3	4	3	2	1	1	1	1	1	1	1	1	0	1	0		2		2	0	0
231	spanish	1	1	1	1		2	0	0	1	0	0	0	0	0	0		2		4	1	1	0	1	1	3		4	1	2	2	2	0	1	1	1	1	1	0	1	1	1	0		2		1	0	1
232	english	1	1	1	2		5	0	1	0	0	0	0	0	0	0		1		4	2	1	0	0	0	2		3	2	4	1	1	0	1	0	0	0	0	1	1	1	0	0		2		1	1	0
233	spanish	1	1	1	1		3	0	0	1	0	0	0	0	0	0		2		3	1	1	0	1	0	3		5	2	4	1	2	1	1	1	1	1	0	0	1	1	1	0		12	None	2	0	0
234	english	1	1	1	2		1	0	1	0	0	0	0	0	0	0		1		4	8	0				3		3	1	3	1	2	0	1	1	1	1	0	1	1	0	0	0		2		1	0	1
235	haitian creole	1	1	1	1		4	0	1	0	0	0	0	0	0	0		3		4	8	2				2		3	1	2	2	2	1	0	1	1	1	0	1	1	0	1	0		12	None	2	0	0
236	haitian creole	1	1	1	2		4	0	1	0	0	0	0	0	0	0		2		3	2	1	0	0	0	2		7	3	Don't know	1	2	0	0	1	1	0	0	1	1	1	1	0		11	Trust all	2	0	0
237	haitian creole	1	1	1	2		4	0	1	0	0	0	0	0	0	0		3		4	7	1	0	0	0	2		1	1	1	1	1	0	1	1	1	0	0	1	1	1	1	0		3		1	0	0
238	haitian creole	1	1	1	2		3	0	1	0	0	0	0	0	0	0		3		4	1	1	0	1	1	2		5	2	2	1	2	0	0	1	1	0	0	1	1	1	0	0		4		2	0	0
239	spanish	1	1	1	2		4	0	0	1	0	0	0	0	0	0		2		3	8	0	0			3		8	1	3	1	2	0	1	1	1	1	1	0	1	0	0	0		2		1	0	1
240	haitian creole	1	1	1	2		4	0	1	0	0	0	0	0	0	0		3		1	7	1	0	0	1	2		2	1	1	1	3	0	0	0	0	1	0	1	1	1	0	0		9		2	0	0
241	haitian creole	1	1	1	1		4	0	1	0	0	0	0	0	0	0		3		2	1	1	0	1	0	2		1	1	1	1	1	0	0	1	1	0	0	1	1	1	0	0		4		2	0	0
242	haitian creole	1	1	1	2		5	0	1	0	0	0	0	0	0	0		3		3	8	2				3		2	1	1	3	2	0	0	1	1	0	1	1	1	0	0	0		11	Trust all	2	0	0
243	english	1	1	1	1		1	0	0	1	0	0	0	0	0	0		1		4	8	0				3		5	1	3	1	2	0	1	1	1	0	0	1	1	0	0	0		2		2	0	0
244	haitian creole	1	1	1	1		5	0	1	0	0	0	0	0	0	0		3		1	9	2				3		2	1	2	1	2	0	0	0	0	1	1	0	1	0	0	0		5		1	0	1
245	haitian creole	1	1	1	1		2	0	1	0	0	0	0	0	0	0		3		4	7	1	0	1	1	2		5	1	3	1	1	0	0	0	1	1	1	1	1	1	0	0		9		1	0	1
246	haitian creole	1	1	1	1		2	0	1	0	0	0	0	0	0	0		3		4	8	2				2		5	1	3		1	0	1	1	1	1	1	1	1	0	1	0		5		1	0	1
247	haitian creole	1	1	1	2		5	0	1	0	0	0	0	0	0	0		3		3	5	1	0	1	1	3		2	1	2	1	2	0	1	1	1	1	1	1	1	1	1	0		11	Trust all	1	1	1
248	spanish	1	1	1	2		3	0	0	1	0	0	0	0	0	0		2		4	6	1	0	1	1	2		6	1	3	2	2	0	0	1	1	1	0	1	1	1	0	0		4		2	0	0
249	haitian creole	1	1	1	2		4	0	1	0	0	0	0	0	0	0		3		3	8	2				2		5	2	6	1	2	0	1	0	1	1	0	1	1	0	0	0		5		1	0	1
250	spanish	1	1	1	1		2	0	0	1	0	0	0	0	0	0		2		4	5	1	0	1	1	3		4	1	2	2	2	0	1	1	1	0	0	1	1	1	1	0		10		2	0	0
251	english	1	1	1	1		1	0	0	1	0	0	0	0	0	0		1		5	7	1	0	1	1	2		3	2	3	1	2	1	1	1	1	1	0	1	1	1	0	0		4		1	0	0
252	english	1	1	1	2		3	0	0	1	0	0	0	0	0	0		1		5	7	1	1	0	1	2		1	1	3	2	1	0	0	1	1	1	1	1	1	1	0	0		4		2	0	0
253	spanish	1	1	1	1		2	0	0	1	0	0	0	0	0	0		2		4	5	1	0	1	1	3		4	1	2	2	2	0	1	1	1	0	0	1	1	1	1	0		10		2	0	0
254	english	1	1	1	1		1	0	0	1	0	0	0	0	0	0		1		5	7	1	0	1	1	2		3	2	3	1	2	1	1	1	1	1	0	1	1	1	0	0		4		1	0	0
255	english	1	1	1	2		3	0	0	1	0	0	0	0	0	0		1		5	7	1	1	0	1	2		1	1	3	2	1	0	0	1	1	1	1	1	1	1	0	0		4		2	0	0
256	english	1	1	1	1		3	0	1	0	0	0	0	0	0	0		3		4	8	0				2		3	1	2	2	2	1	0	1	1	0	1	1	1	0	1	0		12	None	2	0	0
257	english	1	1	1	1		1	0	1	0	0	0	0	0	0	0		1		4	8	0				3		7	3	4	3	2	1	1	1	1	1	1	1	1	0	1	0		2		2	0	0
258	spanish	1	1	1	1		2	0	0	1	0	0	0	0	0	0		2		4	1	1	0	1	1	3		4	1	2	2	2	0	1	1	1	1	1	0	1	1	1	0		2		1	0	1
259	english	1	1	1	2		5	0	1	0	0	0	0	0	0	0		1		4	2	1	0	0	0	2		3	2	4	1	1	0	1	0	0	0	0	1	1	1	0	0		2		1	1	0
260	spanish	1	1	1	1		3	0	0	1	0	0	0	0	0	0		2		3	1	1	0	1	0	3		5	2	4	1	2	1	1	1	1	1	0	0	1	1	1	0		12	None	2	0	0
261	spanish	1	1	1	1		2	0	0	1	0	0	0	0	0	0		5	Azcateco	2	1	1	0	0	1	2		2	1	2	2	1	0	0	0	0	0	1	0	0	0	0	0		12	None	1	0	1
262	english	1	1	1	1		4	0	0	1	0	0	0	0	0	0		1		5	8	0				2		4	1	3	2	3	0	1	1	1	1	1	0	1	0	1	0		2		1	0	0
263	english	1	1	1	2		1	0	0	1	0	0	0	0	0	0		1		4	4	1	0	1	1	3		5	1	3	2	2	0	1	1	1	0	0	1	1	1	0	0		4		1	0	0
264	english	1	1	1	2		1	0	0	1	0	0	0	0	0	0		1		4	8	0				3		3	2	3	2	2	0	1	1	1	1	1	1	1	0	1	0		2		2	0	0
265	spanish	1	1	1	2		2	0	0	1	0	0	0	0	0	0		2		4	5	1	0	0	1	3		5	1	3	1	2	1	1	1	1	0	1	1	1	1	1	0		2		1	0	0
266	spanish	1	1	1	2		2	0	0	1	0	0	0	0	0	0		2		4	5	1	0	1	1	3		4	1	2	2	2	0	1	1	1	0	0	1	0	1	1	0		10		2	0	0
267	spanish	1	1	1	2		1	0	0	1	0	0	0	0	0	0		2		1	4	1	0	1	1	3		1	1	1	1	1	1	1	1	1	1	0	0	1	0	0	0		3		2	0	0
268	spanish	1	1	1	2		2	0	0	1	0	0	0	0	0	0		2		2	1	1	0	1	1	3		5	1	3	3	2	1	0	0	0	0	0	0	1	1	0	0				1	0	1
269	spanish	1	1	1	2		4	0	0	1	0	0	0	0	0	0		2		4	1	1	0	0		3		15	2	10	1	2	0	0	1	1	0	0	1	1	0	0	0		11	All the same	2	0	0
270	spanish	1	1	1	2		2	0	0	1	0	0	0	0	0	0		2		3	1	1	0	1	1	3		6	2	3	2	1	1	1	1	1	0	1	0	1	1	1	0		2		1	0	0
271	english	1	1	1	2		5	0	0	1	0	0	0	0	0	0		1		4	9	0				3		3	2	3	2	2	0	1	0	0	0	0	0	0	0	0	0		2		1	0	1
272	english	1	1	1	2		4	0	0	1	0	0	0	0	0	0		1		4	15	1	1	1	1	3		2	1	3	1	2	0	1	1	1	0	1	1	1	1	1	0		10		1	0	0
273	english	1	1	1	2		1	0	0	1	0	0	0	0	0	0		1		4	14	0				3		3	1	3	2	2	1	1	1	1	0	0	1	1	0	1	0		2		2	0	0
274	spanish	1	1	1	2		4	0	0	1	0	0	0	0	0	0		2		4	1	1	0	1	1	2		5	1	3	2	2	0	0	1	1	1	1	1	1	1	1	0		12	None	2	0	0
275	haitian creole	1	1	1				0	0	0	0	0	0	0	0	0					7	2				3							0	0	0	0	0	0	0	0	0	0	0					0	0
276	spanish	1	1	1	2		2	0	0	1	0	0	0	0	0	0		2		3	8	0				3		7	1	4	3	2	0	1	1	1	0	0	1	0	0	1	0		10		2	0	0
277	english	1	1	1	1		2	0	0	1	0	0	0	0	0	0		1		5	8	1	1	1	1	3		5	1	3	2	2	0	1	1	1	0	0	0	0	0	0	0		12	None	1	0	0
278	english	1	1	1	2		2	0	0	1	0	0	0	0	0	0		1		4	7	1	1	1	1	3		4	2	3	1	2	0	1	1	1	1	1	1	1	1	1	0		3		1	1	0
279	english	1	1	1	2		1	0	0	1	0	0	0	0	0	0		1		4	4	1	0	1	1	3		5	2	3	1	2	0	0	1	1	0	0	0	1	1	0	0		3		2	0	0
280	english	1	1	1	2		4	0	0	1	0	0	0	0	0	0		2		3	8	0				3		3	1	3	2	2	1	1	1	1	0	0	1	1	0	1	0		12	None	2	0	0
281	spanish	1	1	1	2		4	0	0	1	0	0	0	0	0	0		2		4	8	0				2		5	1	3	2	2	0	0	1	1	1	1	1	1	0	1	0		12	None	2	0	0
282	english	1	1	1	1		2	0	0	1	0	0	0	0	0	0		1		4	8	0				3		3	1	3	2	1	1	1	1	1	0	1	1	1	0	0	0		8		2	0	0
283	haitian creole	1	1	1	2		4	0	1	0	0	0	0	0	0	0		3		3	1	1	0	1	1	2		6	1	2	1	2	0	0	1	1	0	1	1	1	1	1	0		6		2	0	0
284	haitian creole	1	1	1	2		3	0	1	0	0	0	0	0	0	0		3		4	2	1	0	1	1	2		5	1	2		1	0	1	1	1	0	1	1	1	1	1	0		2		2	0	0
285	haitian creole	1	1	1	2		4	0	1	0	0	0	0	0	0	0		3		2	8	2				2		5	1	2	1	1	0	0	1	1	0	1	1	1	0	1	0		6		1	0	1
286	spanish	1	1	1	2		2	0	0	1	0	0	0	0	0	0		2		4	12	1	0	1	1	3		4	2	3	2	2	0	0	1	1	0	1	0	0	0	1	0		12	None	1	0	0
287	english	1	1	1	1		1	0	0	1	0	0	0	0	0	0		1		5	6	1	0	1	1	3		3	2	2	1	2	0	1	1	1	1	1	1	1	1	1	0		10		1	0	1
288	spanish	1	1	1	1		4	0	0	1	0	0	0	0	0	0		2		2	6	1	0	1	1	3		3	2	2	1	2	0	1	1	1	0	1	0	1	1	1	0		2		1	0	1
289	haitian creole	1	1	1	1		4	0	1	0	0	0	0	0	0	0		3		4	6	1	0	0	1	2		4	2	2	3	2	0	0	1	1	1	0	1	1	1	1	0		4		1	0	1
290	spanish	1	1	1	2		2	0	0	1	0	0	0	0	0	0		2		3	12	1	0	1		3		3	2	2	1	2	0	1	1	1	1	1	1	1	1	1	0		8		1	0	0
291	english	1	1	1	1		4	0	1	0	0	0	0	0	0	0		1		4	10	1	0	1	1	3		3	1	3	1	2	0	1	1	1	1	1	1	1	1	0	0		11	No answer	2	0	0
292	english	1	1	1	1		1	0	1	0	0	0	0	0	0	0		1		4	7	0				3		4	2	3	2	2	0	1	1	1	1	1	1	1	0	0	0		2		2	0	0
293	english	1	1	1	2		2	0	0	1	0	0	0	0	0	0		1		4	5	1	0	1	1	2		5	2	3	1	2	0	0	1	1	0	0	0	0	0	0	0		12	None	1	1	0
294	english	1	1	1	2		1	0	0	1	0	0	0	0	0	0		1		4	5	1	0	0	1	3		3	2	2	1	2	1	1	1	0	0	0	1	1	1	1	0		12	None	2	0	0
295	english	1	1	1	2		1	0	0	1	0	0	0	0	0	0		1		4	6	1	0	1	1	3		5	2	4	3	2	0	1	1	1	0	0	1	1	1	0	0		4		2	0	0
296	spanish	1	1	1	1		5	0	0	1	0	0	0	0	0	0		2		1	8	0				3		6	3	3	1	2	0	0	0	0	0	0	0	1	0	1	0		10		2	0	0
297	spanish	1	1	1	2		4	0	0	1	0	0	0	0	0	0		2		3	4	1	0	1	1	3		1	2	2	2	2	0	1	0	0	0	0	0	1	0	1	0		2		2	0	0
298	spanish	1	1	1	2		6	0	0	1	0	0	0	0	0	0		2		1	9	0				3		3	1	3	2	2	0	1	0	0	0	0	1	0	0	0	0		8		2	0	0
299	haitian creole	1	1	1	1		4	0	1	0	0	0	0	0	0	0		3			8	2				3		6	2	3	1	2	0	0	0	0	0	1	0	1	0	0	0				2	0	0
300	haitian creole	1	1	1	1		4	0	1	0	0	0	0	0	0	0		3		4	8	2				3		4	1	3	1	2	0	1	0	0	1	1	1	1	0	1	0		2		2	0	0
301	haitian creole	1	1	1	1		4	0	1	0	0	0	0	0	0	0		3		4	10	1	0	1	1	3		6	1	3	1	2	0	1	0	1	0	0	1	1	1	1	0		2		1	0	0
302	english	1	1	1	2		2	0	0	1	0	0	0	0	0	0		1		4	5	1	0	1	1	3		7	2	4	2	2	0	1	1	1	0	1	1	1	1	1	0		11	All the same	1	0	0
303	english	1	1	1	2		3	0	0	1	0	0	0	0	0	0		1		5	4	1	0	1	1	3		4	2	4	1	2	0	1	1	1	0	1	0	0	1	1	0		9		1	0	0
304	english	1	1	1	1		3	0	0	1	0	0	0	0	0	0		2		4	1	1	0	1	1	3		5	2	3	1	2	0	1	1	1	1	1	1	1	1	1	0		6		1	1	0
305	spanish	1	1	1	2		2	0	0	1	0	0	0	0	0	0		2		2	7	1	0	0	1	3		4	2	3	1	2	0	1	0	0	0	0	1	1	1	0	0		2		2	0	0
306	spanish	1	1	1	1		3	0	0	1	0	0	0	0	0	0		2		2	1	1	0	0	1	2		4	1	2	2	1	0	1	1	0	0	0	0	0	0	1	0		2		2	0	0
307	spanish	1	1	1	2		3	0	0	1	0	0	0	0	0	0		2		4	5	1	0	1	1	3		5	2	3	1	2	0	0	0	0	0	0	0	0	1	0	0		9		2	0	0
308	english	1	1	1	1		3	0	0	1	0	0	0	0	0	0		1		4	8	0				2		6	2	3	1	2	0	1	1	1	0	1	1	1	0	1	0		2		2	0	0
309	spanish	1	1	1	1		3	0	0	1	0	0	0	0	0	0		2		2	12	1		1	1	2		7	1	3	3	1	0	1	1	1	0	1	1	1	1	1	0		2		1	1	0
310	english	1	1	1	2		3	1	0	1	0	0	0	0	0	0		1		4	5	1	0	1	1	2		3	2	2	2	2	0	1	0	0	0	0	0	0	0	0	0		2		2	0	0
311	spanish	1	1	1	1		2	0	0	1	0	0	0	0	0	0		2		2	4	1	0	1	1	3		6	1	2	1	2	0	1	1	1	0	1	1	1	1	1	0		6		2	0	0
312	spanish	1	1	1	2		5	0	0	1	0	0	0	0	0	0		2		1	9	0				3		3	2	3	1	1	0	1	0	0	0	1	0	0	0	0	0		6		2	0	0
313	english	1	1	1	2		3	0	0	1	0	0	0	0	0	0		1		4	5	0				3		1	1	2	2	2	0	0	1	0	0	1	0	1	0	0	0		8		2	0	0
314	spanish	1	1	1	1		3	0	0	1	0	0	0	0	0	0		2		4	12	1	0	0	1	2		4	1	2	1	2	0	1	1	1	0	0	1	1	0	0	0		3		1	1	0
315	english	1	1	1	1		3	0	0	1	0	0	0	0	0	0		1		4	7	1	0	1	0	3		3	1	2	2	2	0	1	1	0	0	0	0	1	1	0	0		12	None	1	1	0
316	english	1	1	1	2		6	0	0	1	0	0	0	0	0	0		2		2	9	0				3		1	1	1	2	2	0	1	0	0	0	1	1	1	0	1	0		10		1	1	0
317	haitian creole	1	1	0	2		2	0	1	0	0	0	0	0	0	0		3		4	8	2				3		3	1	2	1	2	0	1	1	1	1	0	1	1	0	1	0		2		2	0	0
318	english	1	1	1			3	0	0	1	0	0	0	0	0	0		1		4	7	1	0	1	0	3		3	1	2	2	2	0	1	0	1	0	0	0	1	1	0	0		12	None	1	1	0
319	haitian creole	1	1	1				0	1	0	0	0	0	0	0	0		3		3	8	2				2		4	1	3	1	2	0	1	1	1	0	1	1	1	0	1	0		2		1	0	1
320	haitian creole	1	1	1	2		4	0	1	0	0	0	0	0	0	0		3		4	1	1	0	1	1	2		4	2	3	1	2	0	1	1	1	0	0	1	1	0	1	0		5		2	0	0
321	english	1	1	1	1		2	0	1	0	0	0	0	0	0	0		1		5	7	1	1	1	1	3		2	1	2	1	2	1	1	1	1	1	1	1	1	1	1	0		4		2	0	0
322	haitian creole	1	1	1	1		5	0	1	0	0	0	0	0	0	0		3		1	2	1	0	1	1	3		5	2	3	2	2	0	1	1	1	0	1	1	1	1	0	0				1	0	1
323	spanish	1	1	1	2		3	0	0	1	0	0	0	0	0	0		2		2	5	1	0	1	1	3		2	1	3	1	1	0	0	0	0	1	1	0	0	0	0	0		6		1	0	1
324	spanish	1	1	1	2		6	0	0	1	0	0	0	0	0	0		2		3	9	0				3		2	2	3	2	2	0	1	0	0	0	0	1	1	0	0	0		2		1	0	0
325	english	1	1	1	2		1	0	0	1	0	0	0	0	0	0		1		5	10	1	0	1	1	3		5	2	2	1	2	0	0	1	1	1	1	1	1	1	0	0		3		1	1	1
326	spanish	1	1	1	1		3	0	0	1	0	0	0	0	0	0		2		4	6	1	0	0	1	2		5	2	3	1	1	0	1	1	1	0	1	1	1	1	1	0		10		2	0	0
327	english	1	1	1	1		2	0	0	1	0	0	0	0	0	0		1		4	10	1	0	1	0	3		2	2	3	1	2	0	1	1	1	1	1	1	1	1	0	0		9		2	0	0
328	english	1	1	1	1		2	1	0	1	0	0	0	0	0	0		1		5	10	1	0	1	0	3		4	2	3	1	2	0	0	1	1	1	1	1	1	1	0	0		3		1	0	1
329	english	1	1	1	1		2	1	0	0	0	0	0	0	0	1	Hispanic	1		4	7	1	0	1	0	3		5	1	3	2	2	0	0	1	1	0	1	1	1	1	1	0		6		1	0	1
330	spanish	1	1	1	1		4	0	0	1	0	0	0	0	0	0		2		2	8	0				3		4	2	2	2	2	0	1	1	1	1	1	1	1	0	1	0		6		1	0	1
331	english	1	1	1	2		1	0	0	1	0	0	0	0	0	0		1		4	4	1	0	1	1	3		4	2	3	1	2	0	0	0	0	0	1	0	1	0	0	0		6		1	0	1
332	english	1	1	1	2		1	0	0	1	0	0	0	0	0	0		1		4	5	1	0	1	1	3		4	2	3	1	2	0	1	1	1	0	1	1	1	1	1	0		2		1	1	0
333	spanish	1	1	1	1		3	0	0	1	0	0	0	0	0	0		2		3	7	1	0	1	1	3		4	2	3	2	2	1	1	1	1	1	1	0	0	1	0	0		6		2	0	0
334	haitian creole	1	1	1	1		1	0	1	0	0	0	0	0	0	0		3		4	11	1	0	1	1	3		2	1	2	1	2	1	1	1	1	0	1	0	0	1	1	0		2		2	0	0
335	spanish	1	1	1	1		3	0	0	1	0	0	0	0	0	0		2		3	7	1	0		1	3		7	1	4	1	2	0	1	1	1	1	1	1	1	1	1	0		10		1	0	1
336	spanish	1	1	1	2		4	1	0	0	0	0	0	0	0	0		1		4	11	1	0	1		3		2	1	3	3	2	0	1	0	0	0	1	0	1	0	0	0		2		1	0	1
337	spanish	1	1	1	1		4	0	0	1	0	0	0	0	0	0		2		2	7	1	0	0	1	3		3	2	3	1	1	0	0	0	0	0	0	1	1	0	1	0		11	All	1	1	0
338	spanish	1	1	1	2		4	0	0	1	0	0	0	0	0	0		2		2	1	1	0	1	1	2		2	2	3	1	2	0	1	0	0	0	0	1	1	1	1	0		12	None	2	0	0
339	english	1	1	1	2		5	0	0	1	0	0	0	1	0	0		1		4	9	0				3		1	1	2	1	2	0	1	0	0	0	0	1	0	0	0	0		7		2	0	0
340	english	1	1	1	1		4	0	0	1	0	0	0	0	0	0		1		5	7	1	1	1	1	3		6	3	4	2	2	0	0	0	0	0	0	0	0	1	0	0		9		1	0	0
341	english	1	1	1	2		2	0	0	1	0	0	0	0	0	0		1		5	10	1	0	1	1	3		2	2	3	1	2	0	1	1	1	0	1	0	1	1	0	0		3		2	0	0
342	spanish	1	1	1	1		4	0	0	1	0	0	0	0	0	0		1		4	3	1	0	0	1	3		1	1	2	3	2	0	1	1	0	0	0	1	1	1	1	0		11	All the same	1	0	1
343	english	1	1	1	1		4	0	0	0	0	0	0	0	0	0					14	1	0	1	1	3		2	2	3	2	2	0	1	1	1	1	1	1	0	1	1	0		7		1	0	0
344	english	1	1	1	2		3	0	0	1	0	0	0	0	0	0		1		4	11	1	0	1	1	2		3	1	3	1	2	0	1	0	0	0	0	0	0	0	0	0		12	None	2	0	0
345	english	1	1	1	1		2	0	0	1	0	0	0	0	0	0		1		4	8	0				3		8	1	4	1	2	0	0	1	1	0	1	1	1	0	1	0		10		2	0	0
346	english	1	1	1	2		3	0	1	1	0	0	0	0	0	0		1		4	13	1	0	1	0	3		2	1	2	2	1	0	1	1	1	0	0	0	0	0	1	0		2		2	0	0
347	spanish	1	1	1	2		3	0	0	1	0	0	0	0	0	0		2		4	7	1	0	1	1	3		7	1	4	1	2	0	1	1	1	1	1	1	1	1	1	0		10		1	0	1
348	english	1	1	1	1		4	0	0	1	0	0	0	0	0	0		1		4	2	1	0	1	1	2		3	1	2	1	2	0	1	0	0	1	1	1	1	1	1	0		6		2	0	0
349	spanish	1	1	1	1		3	0	0	1	0	0	0	0	0	0		2		3	7	1	0	1	1	3		5	1	4	2	2	0	1	1	1	1	0	0	1	1	1	0		3		1	0	1
350	english	1	1	1	1		2	1	0	0	0	0	0	0	0	0		1		4	6	1	0	0	1	3		4	1	3	1	2	1	1	1	0	0	0	0	1	0	0	0		8		1	0	0
351	spanish	1	1	1	1		3	0	0	1	0	0	0	0	0	0		2		3	8	0				2		3	1	2	1	2	0	1	0	1	0	0	0	0	1	1	0		10		2	0	0
352	english	1	1	1	1		2	0	0	1	0	0	0	0	0	0		1		4	7	1	1	0	1	3		2	1	2	2	2	0	0	1	1	0	0	0	0	1	1	0		11	From all	2	0	0
353	haitian creole	1	1	1	2		5	0	1	0	0	0	0	0	0	0		3		2	7	1		0	1	3		2	2	3	1	2	0	1	1	0	0	1	1	1	1	1	0		2		1	0	1
354	english	1	1	1	2		4	0	0	1	0	0	0	0	0	0		1		4	7	1	0	1	1	3		2	2	3	1	2	0	0	1	0	0	1	1	1	1	0	0		12	None	2	0	0
355	english	1	1	1	1		4	1	0	1	0	0	0	0	0	0		1		5	8	0				3		2	2	3	1	2	0	0	1	1	0	1	1	1	0	1	0		12	None	2	0	0
356	english	1	1	1	1		3	0	0	1	0	0	0	0	0	0		1		4	8	0				3		8	2	4	2	2	0	0	1	1	0	0	0	0	0	0	0		4		2	0	0
357	english	1	1	1	1		5	0	0	1	0	0	0	0	0	0		1		2	9	0				3		2	1	3	2	2	0	1	1	0	0	1	1	1	0	0	0		12	None	1	0	1
358	english	1	1	1				0	0	1	0	0	0	0	0	0		1		4	13	1	0	1	1	3		5	2	3	1	2	0	1	1	1	0	1	1	1	1	1	0		3		1	0	0
359	english	1	1	1	1		4	0	1	0	0	0	0	0	0	0		1		5	14	1	1	0	1	3		3	2	4	3	2	1	1	1	1	1	1	1	1	1	0	0		2		1	0	0
360	spanish	1	1	1	2		2	0	0	1	0	0	0	0	0	0		2		4	1	1	0	1	1	3		8	2	6	1	1	0	0	1	1	0	0	0	0	1	1	0		3		2	0	0
361	english	1	1	1	1		4	1	1	1	0	0	0	1	0	0		1		4	7	1	0	1	1	3		1	1	2	2	2	0	1	1	1	0	1	0	1	1	1	0		11	Myself and god	1	0	1
[truncated: 32 more columns]
