# Supplementary material for: COVID-19 Pandemic Response in a Migrant Farmworker Community: Excess Mortality, Testing Access and Contact Tracing in Immokalee, Florida
Source: Ann Glob Health. 2022 Sep 7;88(1):77. doi: 10.5334/aogh.3859 (PMC9461680; doi:10.5334/aogh.3859)
Supplement: Dataset. — Questionnaire and dataset on dataverse. [file agh-88-1-3859-s1.zip › s1-agh-3859_limaye/3859-15401-1-SP.csv]

Variable / Field Name	Form Name	Section Header	Field Type	Field Label	Choices, Calculations, OR Slider Labels	Field Note	Text Validation Type OR Show Slider Number	Text Validation Min	Text Validation Max	Identifier?	Branching Logic (Show field only if...)	Required Field?	Custom Alignment	Question Number (surveys only)	Matrix Group Name	Matrix Ranking?	Field Annotation
participant_id	questionnaire		text	Participant ID
a1	questionnaire	1) Screening	yesno	Are you 18 years or older?								y
a2	questionnaire		yesno	Do you live in Immokalee?								y
a3	questionnaire		yesno	Have you spent two or more weeks staying in Immokalee between March and August 2020?								y
d1	questionnaire	2) Demographics	radio	What gender do you identify as?	1, Female | 2, Male | 3, Transgender/Non-Binary | 4, Other | 5, Prefer not to answer
d1_other	questionnaire		text	Specify "other":							[d1] = '4'
d2	questionnaire		radio	How old are you?	1, 18-24 | 2, 25-34 | 3, 35-44 | 4, 45-64 | 5, 65-80 | 6, 81+								RH
d3	questionnaire		checkbox	What race or ethnicity do you identify with?	1, White | 2, Black | 3, Latino/a | 4, Indigenous | 5, Asian | 6, Pacific Islander | 7, Native American (US Tribe) | 8, Prefer not to answer | 9, Other
d3_other	questionnaire		text	Specify "other":							[d3(9)] = '1'
d4	questionnaire		radio	What language do you prefer to use to communicate?	1, English | 2, Spanish | 3, Haitian Creole | 4, Mam | 5, Other
d4_other	questionnaire		text	Specify "other":							[d4] = '5'
d5	questionnaire		radio	What was the highest grade in school that you completed?	1, No formal schooling | 2, Between kindergarten-5th grade | 3, Between 6-8th grade | 4, Between 9-12th grade | 5, 13+ grades (beyond high school)
d6	questionnaire		radio	What is your primary occupation?	1, Farmworker | 2, Packinghouse Worker | 3, Crew Leader/Agricultural Supervisor | 4, Landscaping | 5, Construction | 6, Food service | 7, Other
d6_other	questionnaire		text	Specify "other":							[d6] = '7'
d7	questionnaire		yesno	Have you been working during the pandemic?
d8	questionnaire		yesno	Were you offered the option of working from home during the pandemic?							[d7] = '1'
d9	questionnaire		yesno	Were you provided with personal protective equipement (facemasks, gloves) while at work?							[d7] = '1'
d10	questionnaire		yesno	Would you be offered sick leave if you were to test positive or needed to quarantine?							[d7] = '1'			10
s1	questionnaire	3) Social Determinants of Health	radio	What is your housing situation?	1, I do not have housing (I am staying with others, in a hotel, in a shelter, living outside on the street, on a beach, in a car, abandoned building, bus or train station, or in a park) | 2, I have housing today, but I am worried about losing housing in the future | 3, I have housing | 4, Other
s1_other	questionnaire		text	Specify "other":							[s1] = '4'
s2	questionnaire		text	How many people are living in the place where you currently stay?			number
s3	questionnaire		text	How many bathrooms are there in the place you are currently staying?			number
s4	questionnaire		text	How many bedrooms are in the place you are currently staying?
s5	questionnaire		radio	If you were to be unable to isolate in your current housing for COVID-19, would you be open to temporarily going to a supportive isolation shelter to protect the others in your home?	1, Yes | 2, No | 3, Not sure
s6	questionnaire		radio	In the past month, did you run out of food before you had money to buy more?	1, Yes | 2, No | 3, Not sure | 4, Prefer not to answer
c1	questionnaire	4) COVID-19 Impact	checkbox	During the past few months, where have you received information about COVID-19?	1, Newspapers | 2, Television | 3, Internet news | 4, Social media | 5, Health promoters/promotoras | 6, Clinic/Hospital | 7, Friends | 8, Family | 9, Co-Workers | 10, Radio | 11, Other
c1_other	questionnaire		text	Specify "other":							[c1(11)] = '1'
c2	questionnaire		dropdown	Which of these sources of information do you trust the most?	1, Newspapers | 2, Television | 3, Internet news | 4, Social media | 5, Health promoters/promotoras | 6, Clinic/Hospital | 7, Friends | 8, Family | 9, Co-Workers | 10, Radio | 11, Other
c2_other	questionnaire		text	Specify "other":							[c2] = '11'
c3	questionnaire		radio	Have you ever been tested for COVID-19?	1, Yes | 2, No | 3, Prefer not to answer
c4	questionnaire		checkbox	Where did you get tested?	1, Department Of Health | 2, Immokalee Clinic | 3, Fellowship Church | 4, Naples | 5, Fort Meyers | 6, Other						[c3] = '1'
c4_other	questionnaire		text	Specify "other":							[c4(6)] = '1'
c5	questionnaire		radio	How long did it take to find out the results?	1, <24 hours | 2, 2-3 days | 3, 4-6 days | 4, One week or more						[c3] = '1'
c6	questionnaire		radio	What was the result of the test?	1, Positive | 2, Negative | 3, Not sure | 4, Prefer not to answer						[c3] = '1'
c7	questionnaire		radio	When you received the phone call about your test result, did they ask for assistance in identifying the names and phone numbers of individuals you were in contact with?	1, Yes | 2, No | 3, Not sure | 4, Prefer not to answer						[c3] = '1' and [c6] = '1'
c8	questionnaire		radio	Did they ask about your ability to safely isolate and quarantine in your current housing situation?	1, Yes | 2, No | 3, Not sure | 4, Prefer not to answer						[c3] = '1' and [c6] = '1'
c9	questionnaire		radio	At any point during the phone call, did they provide information on any resources that exist to help assist with isolation or quarantine?	1, Yes | 2, No | 3, Not sure | 4, Prefer not to answer						[c3] = '1' and [c6] = '1'
c10	questionnaire		radio	What language did the phone call take place in?	1, English | 2, Spanish | 3, Haitian Creole | 4, Other						[c3] = '1' and [c6] = '1'
c10_other	questionnaire		text	Specify "other":							[c10] = '4'
c11	questionnaire		radio	Did the caller ask about your language preference?	1, Yes | 2, No | 3, Not sure						[c3] = '1' and [c6] = '1'
c12	questionnaire		checkbox	Which (if any) of the following factors prevent you from getting tested for COVID-19?	1, I did not have symptoms/I do not feel sick | 2, Not concerned about it | 3, Ability to pay for testing | 4, I don't understand the testing process | 5, Afraid to get tested | 6, I don't want to be judged if I have it | 7, Lack of transportation | 8, Live alone and do not have a caretaker | 9, Injury or disability prevent me from leaving my home | 10, Other						[c3] = '2' or [c3] = '3'
c12_other	questionnaire		text	Specify "other":							[c12(10)] = '1'
c13	questionnaire		radio	Did anyone in your household or another person close to you with test positive for COVID-19?	1, Yes | 2, No | 3, Not sure | 4, Prefer not to answer
c14	questionnaire		radio	Were you called by the Department of Health about the positive contact?	1, Yes | 2, No | 3, Not sure | 4, Prefer not to answer						[c13] = '1'
c15	questionnaire		radio	What language did the phone call take place in?	1, English | 2, Spanish | 3, Haitian Creole | 4, Mam | 5, Other						[c13] = '1' and [c14] = '1'
c15_other	questionnaire		text	Specify "other":							[c15] = '5'
c16	questionnaire		radio	Did the caller ask about your language preference?	1, Yes | 2, No | 3, Not sure						[c13] = '1' and [c14] = '1'
c17	questionnaire		radio	If you or another person in your household was showing symptoms such as fever, cough, fatigue, would you get tested for COVID-19?	1, Yes | 2, No | 3, Not Sure
extra	questionnaire		notes	Notes
a1_sp	questionnaire_spanish	<div class="rich-text-field-label"><p>Seccion 1: Temizaje</p></div>	radio	¿Usted tiene 18 o mas años?	1, Sí | 0, No							y
a2_sp	questionnaire_spanish		radio	¿Vive usted en Immokalee?	1, Sí | 0, No							y
a3_sp	questionnaire_spanish		radio	¿Ha pasado 2 semanas o mas quedando en Immokalee entre Marzo y Agosto de 2020?	1, Sí | 0, No							y
d1_sp	questionnaire_spanish	Seccion 2: Demográficos	radio	¿Con qué género se identifica usted?	1, Hembra | 2, Varón | 3, Transgenero/no-binario | 4, Otro | 5, Prefiero no contestar
d1_other_sp	questionnaire_spanish		text	Especifica 'otro':							[d1_sp] = '4'
d2_sp	questionnaire_spanish		radio	¿Cuántos años tiene usted?	1, 18-24 | 2, 25-34 | 3, 35-44 | 4, 45-64 | 5, 65-80 | 6, 81+								RH
d3_sp	questionnaire_spanish		checkbox	¿Con que raza o etnia se identifica usted?	1, Blanco/a | 2, Negro/a | 3, Latino/a | 4, Indigeno/a | 5, Asiatico/a | 6, Nativo/a de la Polinesia | 7, Nativo/a americana (de tribu de EEUU) | 8, Otra | 9, Prefiero no contestar
d3_other_sp	questionnaire_spanish		text	Especifica "otra":							[d3_sp(8)] = '1'
d4_sp	questionnaire_spanish		radio	¿Qué idioma prefiere usted para comunicar?	1, Ingles | 2, Español | 3, Creole | 4, Mam | 5, Otro
d4_other_sp	questionnaire_spanish		text	Especifica "otra":							[d4_sp] = '5'
d5_sp	questionnaire_spanish		radio	¿Cuál es el nivel educativo más alto alcanzado por usted?	1, Ningunos estudios formales | 2, Entre el jardín infantil y el quinto grado | 3, Entre el sexto y octavo grado | 4, Entre el noveno y duodécimo grado | 5, Más que trece grados (más allá de la escuela secundaria)
d6_sp	questionnaire_spanish		radio	¿Cuál es su profesión primaria?	1, Trabajador agrícola | 2, Trabajador en empacadora / embalaje | 3, Supervisor agrícola | 4, Jardinería | 5, Construcción | 6, Servicio de comida | 7, Otra
d6_other_sp	questionnaire_spanish		text	Especifica "otra":							[d6_sp] = '7'
d7_sp	questionnaire_spanish		radio	¿Has estado trabajando durante la pandemia?	1, Sí | 0, No
d8_sp	questionnaire_spanish		radio	¿Le ofrecieron la opción de trabajar desde casa?	1, Sí | 0, No						[d7_sp] = '1'
d9_sp	questionnaire_spanish		radio	¿Le dieron equipo de protección personal (mascarilla y guantes) en el trabajo?	1, Sí | 0, No						[d7_sp] = '1'
d10_sp	questionnaire_spanish		radio	¿Si diera positivo en la prueba de COVID o necesitara hacer cuarentena, le ofrecerían la opción de baja por enfermedad?	1, Sí | 0, No						[d7_sp] = '1'
s1_sp	questionnaire_spanish	3) Seccion 3: Determinantes Social de Salud	radio	¿Cuál es su situación de vivienda?	1, No tengo vivienda (Me quedo con otros, en un hotel, en un albergue, en la calle, en la playa, dentro de un coche, en un edificio abandonado, estación de tren o bus, o en un parque) | 2, Tengo vivienda hoy, pero me preocupa perderla en el futuro. | 3, Tengo vivienda | 4, Otra
s1_other_sp	questionnaire_spanish		text	Especifica "otra":							[s1_sp] = '4'
s2_sp	questionnaire_spanish		text	¿Cuántas personas habitan con usted?			number
s3_sp	questionnaire_spanish		text	¿Cuántos banos hay donde usted está viviendo?			number
s4_sp	questionnaire_spanish		text	¿Cuántos cuartos separados para dormir hay donde usted está viviendo?
s5_sp	questionnaire_spanish		radio	Si no pudiera aislarse por el COVID en su vivienda actual, ¿estaría abierto/a a irse temporalmente a un refugio de aislamiento para proteger a los demás que viven en su casa?	1, Sí | 2, No | 3, No estoy seguro/a
s6_sp	questionnaire_spanish		radio	Durante el último mes, ¿usted se quedó sin comida antes de tener dinero para comprar más?	1, Sí | 2, No | 3, No estoy seguro/a | 4, Prefiero no contestar
c1_sp	questionnaire_spanish	Seccion 4: Impacto de COVID-19	checkbox	Durante los últimos meses, ¿donde has encontrado información sobre el COVID-19? Por favor elija todos los que aplican:	1, Periódicos | 2, Televisión | 3, Noticias en el internet | 4, Redes socials | 5, Promotores/promotoras | 6, Clinica o hospital | 7, Amigos/as | 8, Familiares | 9, Colegas de trabajo | 10, Radio | 11, Otro
c1_other_sp	questionnaire_spanish		text	Especifica "otro":							[c1_sp(11)] = '1'
c2_sp	questionnaire_spanish		dropdown	Entre esas fuentes de información, ¿en cuál confía más?	1, Periódicos | 2, Televisión | 3, Noticias en el internet | 4, Redes socials | 5, Promotores/promotoras | 6, Clinica o hospital | 7, Amigos/as | 8, Familiares | 9, Colegas de trabajo | 10, Radio | 11, Otro
c2_other_sp	questionnaire_spanish		text	Especifica 'otra':							[c2_sp] = '11'
c3_sp	questionnaire_spanish		radio	¿Alguna vez le hicieron la prueba de COVID-19?	1, Sí | 2, No | 3, Prefiero no contestar
c4_sp	questionnaire_spanish		checkbox	¿Dónde le hicieron la prueba?	1, Departamento de Salud | 2, Clínica en Immokalee | 3, Iglesia Fellowship | 4, Naples | 5, Fort Myers | 6, Otro						[c3_sp] = '1'
c4_other_sp	questionnaire_spanish		text	Especifica "otro":							[c4_sp(6)] = '1'
c5_sp	questionnaire_spanish		radio	¿Cuánto tardaron los resultados?	1, < 24 horas | 2, 2-3 días | 3, 4-6 días | 4, Una semana o mas						[c3_sp] = '1'
c6_sp	questionnaire_spanish		radio	¿Cuál fue el resultado de la prueba?	1, Positivo para COVID-19 | 2, Negativo | 3, No estoy seguro/a | 4, Prefiero no contestar						[c3_sp] = '1'
c7_sp	questionnaire_spanish		radio	Después de que le dieron el resultado positivo, ¿le pidieron ayuda en identificar los nombres y números de teléfono de las personas con las que usted tuvo contacto?	1, Sí | 2, No | 3, No estoy seguro/a | 4, Prefiero no contestar						[c3_sp] = '1' and [c6_sp] = '1'
c8_sp	questionnaire_spanish		radio	Durante la llamada, ¿le preguntaron sobre su capacidad de aislarse de una forma segura y hacer la cuarentena en su situación actual de vivienda?	1, Sí | 2, No | 3, No estoy seguro/a | 4, Prefiero no contestar						[c3_sp] = '1' and [c6_sp] = '1'
c9_sp	questionnaire_spanish		radio	Durante algún momento de la llamada, ¿le dieron información sobre algunos recursos que existen para ayudar con el aislamiento y la cuarentena?	1, Sí | 2, No | 3, No estoy seguro/a | 4, Prefiero no contestar						[c3_sp] = '1' and [c6_sp] = '1'
c10_sp	questionnaire_spanish		radio	¿En que idioma hicieron la llamada?	1, Ingles | 2, Español | 3, Creole | 4, Mam | 5, Otra						[c3_sp] = '1' and [c6_sp] = '1'
c10_other_sp	questionnaire_spanish		text	Especifica "otro":							[c10_sp] = '5'
c11_sp	questionnaire_spanish		radio	¿La persona que le llamó le preguntó cual era su idioma preferido?	1, Sí | 2, No | 3, No estoy seguro/a						[c3_sp] = '1' and [c6_sp] = '1'
c12_sp	questionnaire_spanish		checkbox	Entre los siguientes factores, si los hay, ¿cuáles le impiden hacer la prueba del COVID-19?	1, No tengo síntomas / No me siento enfermo/a | 2, No me preocupa | 3, Capacidad de pagar la prueba | 4, No entiendo el proceso de hacer la prueba | 5, Me da miedo hacerme la prueba | 6, No quiero que me juzgan si doy positivo | 7, Falta de transportación | 8, Vivo solo/a y no tengo quien me cuide | 9, Una lesión o discapacidad me impide salir de casa | 10, Otro						[c3_sp] = '2' or [c3_sp] = '3'
c12_other_sp	questionnaire_spanish		text	Especifica "otro":							[c12_sp(10)] = '1'
c13_sp	questionnaire_spanish		radio	¿Ha dado positivo para el Covid-19 alguien en su casa, o alguna otra persona con la que usted ha tenido contacto cercano?	1, Sí | 2, No | 3, No estoy seguro/a | 4, Prefiero no contestar
c14_sp	questionnaire_spanish		radio	¿Le llamó el Departamento de Salud sobre el contacto positivo?	1, Sí | 2, No | 3, No estoy seguro/a | 4, Prefiero no contestar						[c13_sp] = '1'
c15_sp	questionnaire_spanish		radio	¿En que idioma hicieron la llamada?	1, Ingles | 2, Español | 3, Creole | 4, Mam | 5, Otro						[c13_sp] = '1' and [c14_sp] = '1'
c15_other_sp	questionnaire_spanish		text	Especifica "otro":							[c15_sp] = '5'
c16_sp	questionnaire_spanish		radio	¿La persona que le llamó le preguntó cual era su idioma preferido?	1, Sí | 2, No | 3, No estoy seguro/a						[c13_sp] = '1' and [c14_sp] = '1'
c17_sp	questionnaire_spanish		radio	Si tú u otra persona en su casa demostrara síntomas como fiebre, tos, o fatiga, ¿haría la prueba de COVID-19?	1, Sí | 2, No | 3, No estoy seguro/a
extra_sp	questionnaire_spanish		notes	Notes
a1_ht	questionnaire_haitian_creole	Seksyon 1: Depistaj	radio	Èske w gen 18 an oswa plis?	1, Wi | 0, Non							y
a2_ht	questionnaire_haitian_creole		radio	Èske w ap viv nan Immokalee?	1, Wi | 0, Non							y
a3_ht	questionnaire_haitian_creole		radio	Eske ou te pase de oswa plis semèn nan Immokalee ant Mas ak Out 2020?	1, Wi | 0, Non							y
d1_ht	questionnaire_haitian_creole	Seksyon 2: Demografik	radio	Ki sèks ou idantifye kòm?	1, Fi | 2, Gason | 6, Ni youn, ni lòt | 4, Lòt | 5, Mwen prefere pa reponn
d1_other_ht	questionnaire_haitian_creole		text	Espesifye "lòt":							[d1_ht] = '4'
d2_ht	questionnaire_haitian_creole		radio	Ki laj ou?	1, 18-24 | 2, 25-34 | 3, 35-44 | 4, 45-64 | 5, 65-80 | 6, 81+								RH
d3_ht	questionnaire_haitian_creole		checkbox	Ak ki ras ou etnisite ou idantifye?	1, Blan | 2, Nwa | 3, Latino / a | 4, Endijèn | 5, Azyatik | 6, Pasifik zile | 7, Ameriken natif natal (US branch fanmi) | 8, Mwen prefere pa reponn | 9, Lòt
d3_other_ht	questionnaire_haitian_creole		text	Espesifye "lòt":							[d3_ht(9)] = '1'
d4_ht	questionnaire_haitian_creole		radio	Ki lang ou prefere itilize pou kominike?	1, Angle | 2, Panyòl | 3, Kreyòl Ayisyen | 4, Mam | 5, Lòt
d4_other_ht	questionnaire_haitian_creole		text	Espesifye "lòt":							[d4_ht] = '5'
d5_ht	questionnaire_haitian_creole		radio	Ki pi gwo klas ou fè nan lekòl?	1, Mwen pa gen lekòl fòmèl | 2, Ant klas jadendanfan-5yèm ane | 3, Ant 6-8yèm ane | 4, Ant 9-12yèm ane | 5, 13+ klas (pi lwen pase lekòl segondè)
d6_ht	questionnaire_haitian_creole		radio	Ki okipasyon prensipal ou?	1, Travayè agrikòl | 2, Travayè Packinghouse | 3, Lidè ekipaj / sipèvizè agrikòl | 4, Aménagement | 5, Konstriksyon | 6, Sèvis manje | 7, Lòt
d6_other_ht	questionnaire_haitian_creole		text	Espesifye "lòt":							[d6_ht] = '7'
d7_ht	questionnaire_haitian_creole		radio	Eske ou te travay pandan pandemi an?	1, Wi | 2, Non
d8_ht	questionnaire_haitian_creole		radio	Èske yo ofri w opsyon pou travay nan kay pandan pandemi an?	1, Wi | 0, Non						[d7_ht] = '1'
d9_ht	questionnaire_haitian_creole		radio	Èske yo te bay ou ak ekipman pwoteksyon pèsonèl (mask, gan) pandan w ap travay?	1, Wi | 0, Non						[d7_ht] = '1'
d10_ht	questionnaire_haitian_creole		radio	Èske yo ta ofri w konje maladi si ou ta teste pozitif oswa bezwen karantèn?	1, Wi | 0, Non						[d7_ht] = '1'
s1_ht	questionnaire_haitian_creole	Seksyon 3: Detèminan Sante	radio	Ki sitiyasyon lojman ou ye?	1, Mwen pa gen lojman (mwen rete ak lòt moun, nan yon otèl, nan yon abri, mwen rete deyò nan lari a, sou yon plaj, nan yon machin, bilding abandone, otobis oswa estasyon tren, oswa nan yon pak) | 2, Mwen gen lojman jodi a, men mwen enkyete sou pèdi lojman nan tan kap vini an | 3, Mwen gen lojman | 4, Lòt
s1_other_ht	questionnaire_haitian_creole		text	Espesifye "lòt":							[s1_ht] = '4'
s2_ht	questionnaire_haitian_creole		text	Konbyen moun ki ap viv nan plas la kote ou rete kounye a?			number
s3_ht	questionnaire_haitian_creole		text	Konbyen twalèt ki genyen nan plas ou rete kounye a?			number
s4_ht	questionnaire_haitian_creole		text	Konbyen chanm ki genyen kote ou rete kounye a?
s5_ht	questionnaire_haitian_creole		radio	Si ou pa t 'kapab izole nan lojman ou ye kounye a pou COVID-19, ou ta vle tanporèman ale nan yon abri izolasyon pou pwoteje moun nan kay ou a?	1, Wi | 2, Non | 3, Mwen pa sèten
s6_ht	questionnaire_haitian_creole		radio	Nan mwa ki sot pase a, èske ou te manke manje anvan ou te gen lajan pou achte plis?	1, Wi | 2, Non | 3, Mwen pa sèten | 4, Mwen prefere pa reponn
c1_ht	questionnaire_haitian_creole	Seksyon 4: Enpak Covid-19	checkbox	Pandan mwa ki sot pase yo, ki kote ou te resevwa enfòmasyon sou COVID-19?	1, Jounal | 2, Televizyon | 3, Nouvèl entènèt | 4, Medya sosyal | 5, Pwomotè Sante / promotoras | 6, Klinik / Lopital | 7, Zanmi | 8, Fanmi | 9, Kòlèg travay li yo | 10, Radyo | 11, Lòt
c1_other_ht	questionnaire_haitian_creole		text	Espesifye "lòt":							[c1_ht(11)] = '1'
c2_ht	questionnaire_haitian_creole		dropdown	Kilès nan sous enfòmasyon sa yo ou fè plis konfyans?	1, Jounal | 2, Televizyon | 3, Nouvèl entènèt | 4, Medya sosyal | 5, Pwomotè Sante / promotoras | 6, Klinik / Lopital | 7, Zanmi | 8, Fanmi | 9, Kòlèg travay li yo | 10, Radyo | 11, Lòt
c2_other_ht	questionnaire_haitian_creole		text	Espesifye "lòt":							[c2_ht] = '11'
c3_ht	questionnaire_haitian_creole		radio	Èske w te janm fè tès pou COVID-19?	1, Wi | 2, Non | 3, Mwen prefere pa reponn
c4_ht	questionnaire_haitian_creole		checkbox	Ki kote ou te fè tès?	1, Depatman Sante | 2, Klinik Immokalee | 3, Legliz Fellowship | 4, Naples | 5, Fort Meyers | 6, Lòt kote						[c3_ht] = '1'
c4_other_ht	questionnaire_haitian_creole		text	Espesifye "lòt":							[c4_ht(6)] = '1'
c5_ht	questionnaire_haitian_creole		radio	Konbyen tan li te pran pou jwenn rezilta yo?	1, <24 èdtan | 2, 2-3 jou | 3, 4-6 jou | 4, Yon semèn ou plis						[c3_ht] = '1'
c6_ht	questionnaire_haitian_creole		radio	Ki rezilta tès la?	1, Pozitif | 2, Negatif | 3, Mwen pa sèten | 4, Mwen prefere pa reponn						[c3_ht] = '1'
c7_ht	questionnaire_haitian_creole		radio	Lè ou te resevwa apèl nan telefòn sou rezilta tès ou a, yo te mande pou asistans nan idantifye non yo ak nimewo telefòn moun ou te an kontak ak?	1, Yes | 2, No | 3, Not sure | 4, Prefer not to answer						[c3_ht] = '1' and [c6_ht] = '1'
c8_ht	questionnaire_haitian_creole		radio	Èske yo te mande enfòmasyon sou kapasite w pou izole ak karantèn san danje nan sitiyasyon lojman ou ye kounye a?	1, Wi | 2, Non | 3, Mwen pa sèten | 4, Mwen prefere pa reponn						[c3_ht] = '1' and [c6_ht] = '1'
c9_ht	questionnaire_haitian_creole		radio	Nan nenpòt ki moman pandan apèl nan telefòn, yo te bay enfòmasyon sou resous ki egziste pou ede ak izolasyon oswa karantèn?	1, Wi | 2, No | 3, Mwen pa sèten | 4, Mwen prefere pa reponn						[c3_ht] = '1' and [c6_ht] = '1'
c10_ht	questionnaire_haitian_creole		radio	Nan ki lang telefòn nan te fèt?	1, Angle | 2, Panyòl | 3, Kreyòl Ayisyen | 4, Lòt						[c3_ht] = '1' and [c6_ht] = '1'
c10_other_ht	questionnaire_haitian_creole		text	Espesifye "lòt:"							[c10_ht] = '4'
c11_ht	questionnaire_haitian_creole		radio	Èske moun kap rele a te poze kesyon sou preferans lang ou?	1, Wi | 2, Non | 3, Mwen pa sèten						[c3_ht] = '1' and [c6_ht] = '1'
c12_ht	questionnaire_haitian_creole		checkbox	Ki (si genyen) nan faktè sa yo ki anpeche ou fè tès pou COVID-19?	1, Mwen pa gen sentòm / mwen pa santi mwen malad | 2, Mwen pa konsène sou sa | 3, Abilite pou peye pou tès yo | 4, Mwen pa konprann pwosesis tès la | 5, Mwen pè fè tès la | 6, Mwen pa vle pou yo jije mwen si mwen genyen li | 7, Mank transpò | 8, Mwen rete pou kont mwen epi mwen pa gen yon moun k'ap okipe mwen | 9, Blesi oswa andikap anpeche'm kite kay mwen | 10, Lòt						[c3_ht] = '2' or [c3_ht] = '3'
c12_other_ht	questionnaire_haitian_creole		text	Espesifye "lòt":							[c12_ht(10)] = '1'
c13_ht	questionnaire_haitian_creole		radio	Èske gen moun lakay ou oswa yon lòt moun ki pwòch ou ki teste pozitif pou COVID-19?	1, Wi | 2, Non | 3, Mwen pa sèten | 4, Mwen prefere pa reponn
c14_ht	questionnaire_haitian_creole		radio	Èske Depatman Sante rele ou sou kontak pozitif la?	1, Wi | 2, Non | 3, Mwen pa sèten | 4, Mwen prefere pa reponn						[c13_ht] = '1'
c15_ht	questionnaire_haitian_creole		radio	Nan ki lang telefòn nan te fèt?	1, Angle | 2, Panyòl | 3, Kreyòl Ayisyen | 4, Mam | 5, Lòt						[c13_ht] = '1' and [c14_ht] = '1'
c15_other_ht	questionnaire_haitian_creole		text	Espesifye "lòt":							[c15_ht] = '5'
c16_ht	questionnaire_haitian_creole		radio	Èske moun kap rele a te poze kesyon sou preferans lang ou?	1, Wi | 2, Non | 3, Mwen pa sèten						[c13_ht] = '1' and [c14_ht] = '1'
c17_ht	questionnaire_haitian_creole		radio	Si ou menm oswa yon lòt moun nan kay ou te montre sentòm tankou lafyèv, tous, fatig, èske ou ta fè tès pou COVID-19?	1, Wi | 2, Non | 3, Mwen pa sèten
extra_ht	questionnaire_haitian_creole		notes	Notes
